# Supplementary material for: Friunavirus Phage-Encoded Depolymerases Specific to Different Capsular Types of Acinetobacter baumannii
Source: Int J Mol Sci. 2023 May 22;24(10):9100. doi: 10.3390/ijms24109100 (PMC10219094; doi:10.3390/ijms24109100)
Supplement: Supplementary file 1 [file ijms-24-09100-s001.zip]

Archive with 1 entries (1 files):
- Supplementary Materials_revised.docx
